# Supplementary material for: Immersion Frequency Optimisation and Species-Specific Metabolic Profiles of Colchicum autumnale and Colchicum bivonae in Temporary Immersion Systems
Source: Plants (Basel). 2026 May 31;15(11):1710. doi: 10.3390/plants15111710 (PMC13259014; doi:10.3390/plants15111710)
Supplement: Supplementary file 1 [file plants-15-01710-s001.zip]

Archive with 18 entries (18 files):
- Fig. S1a.png
- Fig. S1b.png
- Fig. S2a.png
- Fig. S2b.png
- Fig. S2c.png
- Fig. S2d.png
- Fig. S2e.png
- Fig. S2f.png
- Figure S3_Ca and Cb corms.PNG
- Figure S4_Initiation of in vitro cultures.png
- Figure S5a_C. autumnale_4_15.png
- Figure S5b_C. autumnale_8_15.png
- Figure S5c_C. autumnale_12_15.png
- Figure S6a_C.bivonae_4_15.png
- Figure S6b_C. bivonale_8_15.png
- Figure S6c_C. bivonae12_15.png
- Supplamentary Table S1_Number of introduced plnts_Natural habitats_GCMS resalts and statistical data.xlsx
- Supplementary Figures S1_S6.pdf
