# Supplementary material for: Immersion Frequency Optimisation and Species-Specific Metabolic Profiles of Colchicum autumnale and Colchicum bivonae in Temporary Immersion Systems
Source: Plants (Basel). 2026 May 31;15(11):1710. doi: 10.3390/plants15111710 (PMC13259014; doi:10.3390/plants15111710)
Supplement: Supplementary file 1 [file plants-15-01710-s001.zip › Figure S6c_C. bivonae12_15.png]

## Sheet: introdused explants
	Table 1. Number of introduced explants and the percentage of successfully sterilized material
	Species	Introduced explants (n)	Aseptic explants (n)	Sterility (%)
	Colchicum autumnale (Iskrets)	64	53	82.81
	Colchicum bivonae (Kresna)	57	47	82.46

## Sheet: plant material
	Table 4. Plant material of C. autumnale and C. bivonae collected from two natural habitats in Bulgaria
	Species	Location	GPS Coordinates	Date
	C. autumnale	Iskrets, Svoge Municipality	42°59′02.9″ N 23°17′27.6″ E	2024-06-12
	C. bivonae	Slivnitsa, Kresna Municipality	41°41′21.6″ N 23°09′55.0″ E	2024-06-07

## Sheet: metabolites
	RI	Components, mg/g dw	C. autumnale	C. bivonae	p-value
	Amino acids
	1120	Alanine, 2TMS	0.21 ± 0.01ᵃ	0.12 ± 0.01ᵇ	0.0008
	1206	Valine, 2TMS	0.47 ± 0.05ᵃ	0.16 ± 0.01ᵇ	0.0013
	1265	Leucine, 2TMS	0.22 ± 0.03ᵃ	0.16 ± 0.01ᵇ	0.0015
	1280	Isoleucine, 2TMS	0.39 ± 0.17ᵃ	0.23 ± 0.02ᵃ	0.1804
	1298	Glycine, 3TMS	0.24 ± 0.03ᵇ	0.85 ± 0.07ᵃ	0.0006
	1349	Serine, 3TMS	0.39 ± 0.13ᵃ	0.16 ± 0.01ᵇ	0.0251
	1368	Threonine, 3TMS	0.23 ± 0.01ᵃ	0.17 ± 0.01ᵇ	0.0011
	1512	Aspartic acid, 3TMS	0.38 ± 0.13ᵃ	0.45 ± 0.04ᵃ	0.3862
	1520	Pyroglutamic acid, 2TMS	14.54 ± 1.20ᵃ	16.49 ± 1.45ᵃ	0.5279
	1524	γ-Aminobutyric acid, 3TMS	0.67 ± 0.18ᵃ	0.17 ± 0.02ᵇ	0.0129
	1607	Glutamic acid, 3TMS	0.27 ± 0.06ᵇ	0.92 ± 0.08ᵃ	0.0005
	1660	Asparagine, 3TMS	5.00 ± 0.74ᵇ	7.52 ± 0.66ᵃ	0.0079
	2230	Tryptophan, 3TMS	0.24 ± 0.07ᵃ	0.23 ± 0.02ᵃ	0.7701
	Organic acids
	1256	Oxamic acid, 2TMS	0.32 ± 0.11ᵃ	0.10 ± 0.01ᵇ	0.026
	1307	Succinic acid, 2TMS	0.28 ± 0.04ᵇ	0.75 ± 0.07ᵃ	0.0004
	1397	Glutaric acid, 2TMS	0.20 ± 0.08ᵃ	0.12 ± 0.01ᵃ	0.1646
	1475	Malic acid, 3TMS	1.98 ± 0.21ᵇ	2.69 ± 0.24ᵃ	0.0086
	1320	Glyceric acid, 3TMS	0.76 ± 0.28ᵃ	0.85 ± 0.07ᵃ	0.6136
	1569	Threonic acid, 4TMS	0.51 ± 0.16ᵃ	0.17 ± 0.01ᵇ	0.0169
	1804	Citric acid, 4TMS	6.97 ± 0.44ᵃ	2.72 ± 0.24ᵃ	0.1706
	Phenolic acids
	1252	Benzoic acid, 1TMS	0.25 ± 0.04ᵃ	0.14 ± 0.01ᵇ	0.0048
	1505	Salicylic acid, 2TMS	0.33 ± 0.16ᵃ	0.20 ± 0.02ᵃ	0.2468
	1551	Cinnamic acid, 1TMS	0.32 ± 0.08ᵃ	0.31 ± 0.03ᵃ	0.8321
	1755	Gentisic acid, 3TMS	0.34 ± 0.12ᵃ	0.19 ± 0.02ᵇ	0.0454
	1938	p-Coumaric acid, 2TMS	0.30 ± 0.10ᵇ	0.43 ± 0.04ᵃ	0.0402
	2141	trans-Caffeic acid, 3TMS	0.71 ± 0.36ᵃ	0.31 ± 0.03ᵃ	0.1157
	Sugar alcohols
	1685	Xylitol, 5TMS	0.26 ± 0.05ᵇ	0.41 ± 0.04ᵃ	0.0089
	1696	Arabitol, 5TMS	0.21 ± 0.15ᵇ	0.47 ± 0.04ᵃ	0.0332
	1920	Sorbitol, 6TMS	0.43 ± 0.23ᵃ	0.24 ± 0.02ᵃ	0.2321
	2090	Myo-Inositol, 6TMS	2.31 ± 0.46ᵃ	2.23 ± 0.20ᵃ	0.7923
	Mono- and disaccharides
	1855	Fructose oxime isomer 1	8.94 ± 7.43ᵃ	3.59 ± 0.31ᵃ	0.266
	1864	Fructose oxime isomer 2	6.08 ± 4.76ᵃ	2.77 ± 0.24ᵃ	0.2868
	1875	Galactose oxime isomer 1	0.61 ± 0.66ᵃ	0.22 ± 0.02ᵃ	0.3544
	1881	Glucose oxime isomer 1	14.87 ± 1.41ᵃ	5.51 ± 0.48ᵃ	0.1918
	1898	Galactose oxime isomer 2	1.12 ± 0.25ᵃ	0.78 ± 0.07ᵇ	0.0347
	1901	Glucose oxime isomer 2	1.10 ± 0.20ᵃ	0.76 ± 0.07ᵇ	0.0339
	2150	1-Methyl-beta-D-galactopyranoside	0.49 ± 0.34ᵃ	0.18 ± 0.02ᵃ	0.1901
	2620	Sucrose, 8TMS	77.64 ± 3.84ᵃ	86.45 ± 4.58ᵃ	0.374
	2724	Maltose, 8TMS	1.07 ± 0.07ᵃ	0.77 ± 0.07ᵇ	0.0065
	Alkaloids
		Colchicine	0.19 ± 0.01ᵇ	0.25 ± 0.02ᵇ	0.0097
	Fatty acids and alcohols
	1926	Methyl palmitate	4.27 ± 0.71ᵃ	4.65 ± 0.41ᵃ	0.4616
	1955	1-Hexadecanol, TMS	0.78 ± 0.34ᵃ	0.24 ± 0.02ᵇ	0.0468
	2090	Methyl linoleate	2.56 ± 0.46ᵃ	2.12 ± 0.19ᵃ	0.1965
	2098	Methyl linolenate	1.84 ± 0.12ᵇ	2.76 ± 0.24ᵃ	0.0061
	2104	Methyl oleate	0.55 ± 0.27ᵃ	0.50 ± 0.04ᵃ	0.7726
	2126	Methyl stearate	2.02 ± 0.10ᵃ	1.42 ± 0.12ᵇ	0.0035
	2155	1-Octadecanol, TMS	0.38 ± 0.19ᵃ	0.25 ± 0.02ᵃ	0.3072
	Others
	1264	Phosphoric acid, 3TMS	1.90 ± 0.76ᵃ	1.27 ± 0.11ᵃ	0.2174
	2298	Glucose 6-phosphate, 6TMS	0.28 ± 0.06ᵇ	1.43 ± 0.13ᵃ	0.0008
	RI - retention Index
	p < 0.05 (significant)
	p ≥ 0.05 (not significant)
	a, b - Post-hoc letters (different letters = significantly different, p < 0.05)

## Sheet: data normalized
	Label	Alanine	Valine	Benzoic acid	Oxamic acid 2	Phosphoric acid	Leucine	Isoleucine	Glycine	Succinic acid	Glyceric acid	Serine	Threonine	Glutaric acid	Malic acid	Salicylic acid	Aspartic acid	Pyroglutamic acid	GABA	Cinnamic acid	Threonic acid	Glutamic acid	Asparagine	Xylitol	Arabitol	Gentisic acid	Citric acid	Fructose	Galactose	Glucose	Sorbitol	Coumaric acid	Myo-Inositol	trans-Caffeic acid	1-Methyl-beta-D-galactopyranoside	Tryptophan	Glucose 6-phosphate	Sucrose	Maltose	Colchicine	Methyl palmitate	1-Hexadecanol	Methyl linoleate	Methyl linolenate	Methyl oleate	Methyl stearate	1-Octadecanol
Cb_1	C, bivonae	-0.920209	-0.795537	-0.853424	-0.957882	0.110595	-0.795537	-0.619636	-0.0654897	-0.119171	-0.0654897	-0.795537	-0.769247	-0.920209	0.436164	-0.69875	-0.337201	1.22453	-0.769247	-0.494764	-0.769247	-0.0268622	0.883662	-0.376701	-0.318721	-0.721003	0.442481	0.810904	0.00860862	0.804821	-0.601919	-0.356502	0.356028	-0.494764	-0.744456	-0.619636	0.164357	1.94404	-0.107891	-0.601919	0.674862	-0.619636	0.334456	0.448707	-0.292396	0.158367	-0.584897
Cb_2	C, bivonae	-0.957882	-0.823518	-0.885537	-1.04468	0.0607045	-0.853424	-0.677581	-0.113494	-0.167472	-0.113494	-0.853424	-0.823518	-0.957882	0.385608	-0.744456	-0.387164	1.17406	-0.795537	-0.55273	-0.823518	-0.0809091	0.833147	-0.431734	-0.376701	-0.769247	0.390937	0.760423	-0.0457466	0.754349	-0.657396	-0.408878	0.305354	-0.55273	-0.795537	-0.677581	0.113949	1.89343	-0.161132	-0.657396	0.624283	-0.657396	0.283304	0.397941	-0.337201	0.107215	-0.638106
Cb_3	C, bivonae	-0.885537	-0.769247	-0.823518	-0.957882	0.136725	-0.769247	-0.601919	-0.0362018	-0.0915016	-0.0362018	-0.769247	-0.744456	-0.885537	0.462399	-0.657396	-0.309767	1.24993	-0.744456	-0.481405	-0.744456	-0.00435583	0.909021	-0.346744	-0.300995	-0.69875	0.466869	0.836324	0.0334313	0.829947	-0.584897	-0.327862	0.382019	-0.468445	-0.721003	-0.601919	0.187524	1.96937	-0.0809091	-0.568516	0.699838	-0.584897	0.359837	0.474217	-0.267576	0.184695	-0.568516
Ca_1	C. autumnale	-0.638106	-0.275693	-0.522781	-0.69875	0.0128455	-0.721003	-0.721003	-0.568516	-0.494764	-0.356502	-0.619636	-0.657396	-0.537497	0.243041	-0.853424	-0.638106	0.967548	-0.327862	-0.638106	-0.481405	-0.69875	0.621177	-0.69875	-0.420156	-0.69875	0.320148	1.46374	0.344394	1.4504	-0.769247	-0.744456	0.252856	-0.522781	-0.055506	-0.795537	-0.657396	1.79316	0.0569116	-0.721003	0.685742	-0.408878	0.408241	0.290037	-0.619636	0.320148	-0.769247
Ca_2	C. autumnale	-0.69875	-0.376701	-0.657396	-0.431734	0.35025	-0.638106	-0.318721	-0.677581	-0.601919	-0.055506	-0.356502	-0.638106	-0.823518	0.303198	-0.387164	-0.356502	1.21775	-0.130752	-0.45586	-0.244098	-0.522781	0.716004	-0.55273	-0.920209	-0.408878	0.956649	0.884796	0.158367	0.976808	-0.267576	-0.468445	0.394453	-0.055506	-0.55273	-0.584897	-0.522781	1.91445	-0.00435583	-0.744456	0.54158	-0.0268622	0.320148	0.235531	-0.167472	0.281036	-0.327862
Ca_3	C. autumnale	-0.677581	-0.337201	-0.638106	-0.397885	0.383817	-0.601919	-0.292396	-0.638106	-0.568516	-0.0222667	-0.318721	-0.619636	-0.795537	0.336462	-0.356502	-0.327862	1.25115	-0.0968963	-0.420156	-0.207585	-0.494764	0.749737	-0.522781	-0.885537	-0.376701	0.990339	0.918555	0.190335	1.0103	-0.229123	-0.431734	0.426512	-0.0222667	-0.508547	-0.537497	-0.494764	1.94787	0.0293915	-0.69875	0.650308	0.00432999	0.480008	0.267174	-0.130752	0.313869	-0.292396

## Sheet: correlation table
	Fructose	Glutaric acid	Glucose	1-Methyl-beta-D-galactopyranoside	Methyl linoleate	Alanine	Valine	Maltose	Methyl stearate	Benzoic acid	Galactose	Threonine	GABA	Oxamic acid 2	Threonic acid	Leucine	Serine	1-Hexadecanol	Gentisic acid	trans-Caffeic acid	Isoleucine	Citric acid	1-Octadecanol	Phosphoric acid	Salicylic acid	Sorbitol	Tryptophan	Methyl oleate	Cinnamic acid	Myo-Inositol	Glyceric acid	Pyroglutamic acid	Aspartic acid	Sucrose	Arabitol	Methyl palmitate	Methyl linolenate	Glycine	Succinic acid	Colchicine	Glutamic acid	Glucose 6-phosphate	Coumaric acid	Xylitol	Malic acid	Asparagine
Fructose	1	0.980787	0.980042	0.974989	0.457924	0.710364	0.697135	0.743057	0.677461	0.830266	0.892763	0.499243	0.404715	0.279919	0.306349	0.253553	0.196976	0.152051	-0.0464278	-0.145577	-0.294544	-0.265564	-0.462803	-0.330551	-0.401196	-0.382205	-0.737645	-0.780008	-0.686837	-0.618624	-0.90033	-0.902789	-0.930283	-0.849	0.0225469	0.280781	-0.439329	-0.505321	-0.473868	-0.486621	-0.758126	-0.699055	-0.952301	-0.855757	-0.767867	-0.810022
Glutaric acid	0.980787	1	0.997939	0.997	0.562664	0.831222	0.816076	0.857931	0.806764	0.92006	0.962282	0.657002	0.566035	0.454334	0.479137	0.435567	0.378733	0.334684	0.144932	0.0454217	-0.106095	-0.0775559	-0.283812	-0.142459	-0.216914	-0.198271	-0.600579	-0.644164	-0.540293	-0.463807	-0.807674	-0.81663	-0.857903	-0.776832	-0.155439	0.189794	-0.567213	-0.64338	-0.614127	-0.576068	-0.849514	-0.806394	-0.934511	-0.896536	-0.819956	-0.864088
Glucose	0.980042	0.997939	1	0.999646	0.540101	0.834973	0.825672	0.852243	0.803376	0.924002	0.962604	0.653784	0.578398	0.464573	0.489154	0.433288	0.387081	0.345226	0.151295	0.0525975	-0.101268	-0.0696673	-0.28069	-0.140245	-0.214341	-0.193214	-0.613377	-0.647686	-0.552824	-0.481725	-0.820118	-0.831374	-0.872199	-0.803159	-0.175424	0.148147	-0.597141	-0.663918	-0.63596	-0.615715	-0.867772	-0.824145	-0.951776	-0.919915	-0.849895	-0.889396
1-Methyl-beta-D-galactopyranoside	0.974989	0.997	0.999646	1	0.553102	0.847039	0.838932	0.862233	0.815558	0.932319	0.967989	0.669089	0.597614	0.485101	0.509472	0.4528	0.408442	0.367144	0.174114	0.0757035	-0.0784867	-0.0463996	-0.258571	-0.117685	-0.192083	-0.170439	-0.597336	-0.630591	-0.536148	-0.46541	-0.809126	-0.821456	-0.86384	-0.796806	-0.198783	0.134836	-0.6152	-0.681338	-0.653981	-0.630442	-0.878973	-0.837209	-0.949836	-0.926053	-0.858425	-0.897269
Methyl linoleate	0.457924	0.562664	0.540101	0.553102	1	0.681459	0.655678	0.75862	0.753426	0.652559	0.659311	0.717484	0.611127	0.601701	0.608481	0.690278	0.590407	0.551326	0.508894	0.447993	0.378858	0.375489	0.28652	0.380117	0.319653	0.329762	0.152691	0.0381218	0.192095	0.264105	-0.101008	-0.103264	-0.16991	-0.0398024	-0.385032	0.369547	-0.409573	-0.53152	-0.516225	-0.237817	-0.540508	-0.560765	-0.316109	-0.412168	-0.348281	-0.40477
Alanine	0.710364	0.831222	0.834973	0.847039	0.681459	1	0.9951	0.983503	0.989352	0.981815	0.949661	0.953995	0.92587	0.87166	0.885552	0.851067	0.828896	0.801588	0.669083	0.592138	0.461609	0.489047	0.292025	0.426234	0.357978	0.377039	-0.109058	-0.126372	-0.0340177	0.0372969	-0.395749	-0.426065	-0.496271	-0.459716	-0.668877	-0.204065	-0.870309	-0.938443	-0.92456	-0.789996	-0.962186	-0.972621	-0.71736	-0.866635	-0.853208	-0.883256
Valine	0.697135	0.816076	0.825672	0.838932	0.655678	0.9951	1	0.963893	0.973876	0.976248	0.937788	0.938754	0.937652	0.880037	0.894341	0.84158	0.836347	0.81323	0.676453	0.601775	0.469101	0.501472	0.299753	0.430975	0.364364	0.386685	-0.120622	-0.123613	-0.0472695	0.0155048	-0.404513	-0.438362	-0.50762	-0.489958	-0.696898	-0.257807	-0.908298	-0.960886	-0.949484	-0.841154	-0.979244	-0.98929	-0.7317	-0.891078	-0.888077	-0.910567
Maltose	0.743057	0.857931	0.852243	0.862233	0.75862	0.983503	0.963893	1	0.994625	0.974063	0.960793	0.948083	0.871069	0.821282	0.833777	0.833105	0.777577	0.74087	0.615397	0.533212	0.407011	0.425287	0.240062	0.3773	0.304482	0.320518	-0.110976	-0.161018	-0.0362089	0.0460326	-0.400486	-0.421909	-0.49257	-0.417147	-0.576444	-0.0446657	-0.770784	-0.866871	-0.847998	-0.67042	-0.912092	-0.919767	-0.695238	-0.813989	-0.776056	-0.820351
Methyl stearate	0.677461	0.806764	0.803376	0.815558	0.753426	0.989352	0.973876	0.994625	1	0.961718	0.934513	0.974252	0.915466	0.875704	0.886257	0.883025	0.838456	0.806431	0.692463	0.616498	0.49619	0.514979	0.334319	0.466697	0.397066	0.413321	-0.0278291	-0.0687457	0.0474736	0.125383	-0.32339	-0.348812	-0.422521	-0.360704	-0.657283	-0.124727	-0.813675	-0.902778	-0.887478	-0.70345	-0.914719	-0.931248	-0.645994	-0.796134	-0.772227	-0.811453
Benzoic acid	0.830266	0.92006	0.924002	0.932319	0.652559	0.981815	0.976248	0.974063	0.961718	1	0.990043	0.885579	0.843429	0.765703	0.784085	0.738226	0.709223	0.676475	0.516682	0.429497	0.285364	0.316042	0.105587	0.246981	0.174417	0.195092	-0.290643	-0.312117	-0.217842	-0.144548	-0.559985	-0.585447	-0.647986	-0.601473	-0.52793	-0.0996334	-0.81516	-0.883362	-0.864363	-0.767966	-0.969833	-0.961846	-0.829174	-0.922741	-0.890694	-0.924177
Galactose	0.892763	0.962282	0.962604	0.967989	0.659311	0.949661	0.937788	0.960793	0.934513	0.990043	1	0.834021	0.764383	0.678251	0.697595	0.660938	0.614735	0.575529	0.407361	0.31407	0.167192	0.194997	-0.0139294	0.130024	0.0542016	0.0745319	-0.38011	-0.417604	-0.309446	-0.232321	-0.637928	-0.656604	-0.714441	-0.647077	-0.407822	0.0225951	-0.731868	-0.810893	-0.787437	-0.694321	-0.93728	-0.918792	-0.864439	-0.91492	-0.863432	-0.904142
Threonine	0.499243	0.657002	0.653784	0.669089	0.717484	0.953995	0.938754	0.948083	0.974252	0.885579	0.834021	1	0.957953	0.9491	0.952966	0.962928	0.929025	0.905068	0.829288	0.76993	0.672758	0.686064	0.531087	0.647558	0.587175	0.600312	0.18211	0.149882	0.257364	0.328591	-0.114845	-0.144443	-0.222215	-0.176511	-0.783343	-0.25836	-0.83143	-0.915524	-0.906828	-0.691461	-0.853334	-0.890392	-0.479835	-0.685219	-0.685208	-0.718099
GABA	0.404715	0.566035	0.578398	0.597614	0.611127	0.92587	0.937652	0.871069	0.915466	0.843429	0.764383	0.957953	1	0.987863	0.99291	0.952467	0.972161	0.964121	0.886361	0.839138	0.742447	0.769158	0.607781	0.711202	0.660339	0.679464	0.205495	0.221468	0.275028	0.322422	-0.0780226	-0.119785	-0.19485	-0.210725	-0.89946	-0.466447	-0.944066	-0.980273	-0.980798	-0.8349	-0.880842	-0.922499	-0.470367	-0.720147	-0.75856	-0.76727
Oxamic acid 2	0.279919	0.454334	0.464573	0.485101	0.601701	0.87166	0.880037	0.821282	0.875704	0.765703	0.678251	0.9491	0.987863	1	0.998914	0.97879	0.995464	0.98998	0.943392	0.907286	0.830715	0.849987	0.714585	0.804625	0.759367	0.776252	0.347629	0.358005	0.415363	0.458259	0.0675762	0.0269203	-0.049539	-0.0643707	-0.936754	-0.494418	-0.903036	-0.943067	-0.946767	-0.770012	-0.800804	-0.854926	-0.336133	-0.609329	-0.655868	-0.664048
Threonic acid	0.306349	0.479137	0.489154	0.509472	0.608481	0.885552	0.894341	0.833777	0.886257	0.784085	0.697595	0.952966	0.99291	0.998914	1	0.975775	0.992995	0.987302	0.9339	0.895361	0.814168	0.835351	0.694092	0.78748	0.741393	0.757981	0.319054	0.331049	0.386708	0.431907	0.0383072	-0.00286584	-0.0792037	-0.0940711	-0.931291	-0.487014	-0.913176	-0.952578	-0.955648	-0.783838	-0.819063	-0.8707	-0.364136	-0.63317	-0.677977	-0.686438
Leucine	0.253553	0.435567	0.433288	0.4528	0.690278	0.851067	0.84158	0.833105	0.883025	0.738226	0.660938	0.962928	0.952467	0.97879	0.975775	1	0.981926	0.96938	0.944187	0.90778	0.843417	0.850979	0.736927	0.826477	0.780057	0.790341	0.428678	0.405818	0.4955	0.552354	0.143518	0.110621	0.0313038	0.0557233	-0.888408	-0.361125	-0.80376	-0.874994	-0.87547	-0.632518	-0.728413	-0.787662	-0.250183	-0.512099	-0.539494	-0.562285
Serine	0.196976	0.378733	0.387081	0.408442	0.590407	0.828896	0.836347	0.777577	0.838456	0.709223	0.614735	0.929025	0.972161	0.995464	0.992995	0.981926	1	0.99793	0.969423	0.940959	0.876464	0.892836	0.773469	0.854545	0.814759	0.828708	0.428278	0.439487	0.492288	0.533333	0.156069	0.115283	0.0391271	0.0214256	-0.955226	-0.511884	-0.874646	-0.913321	-0.919511	-0.729134	-0.74572	-0.806712	-0.251567	-0.538293	-0.591235	-0.597716
1-Hexadecanol	0.152051	0.334684	0.345226	0.367144	0.551326	0.801588	0.81323	0.74087	0.806431	0.676475	0.575529	0.905068	0.964121	0.98998	0.987302	0.96938	0.99793	1	0.976704	0.953264	0.893255	0.911003	0.796383	0.871496	0.835825	0.849543	0.450738	0.471952	0.512246	0.548117	0.187414	0.14468	0.0702379	0.0398226	-0.971894	-0.557215	-0.877677	-0.90644	-0.914984	-0.736637	-0.726009	-0.789227	-0.221949	-0.517557	-0.579405	-0.580698
Gentisic acid	-0.0464278	0.144932	0.151295	0.174114	0.508894	0.669083	0.676453	0.615397	0.692463	0.516682	0.407361	0.829288	0.886361	0.943392	0.9339	0.944187	0.969423	0.976704	1	0.994914	0.967686	0.974978	0.905291	0.95577	0.931951	0.940471	0.631524	0.646441	0.684414	0.712224	0.392068	0.35266	0.281061	0.251123	-0.969956	-0.563502	-0.765957	-0.795609	-0.808895	-0.598663	-0.5626	-0.640124	-0.00903027	-0.322575	-0.394041	-0.393319
trans-Caffeic acid	-0.145577	0.0454217	0.0525975	0.0757035	0.447993	0.592138	0.601775	0.533212	0.616498	0.429497	0.31407	0.76993	0.839138	0.907286	0.895361	0.90778	0.940959	0.953264	0.994914	1	0.987305	0.99237	0.941795	0.978468	0.962235	0.969036	0.694157	0.715854	0.741591	0.761448	0.474253	0.434901	0.367076	0.326313	-0.966264	-0.5983	-0.720936	-0.74145	-0.757996	-0.553352	-0.485309	-0.567719	0.0815855	-0.239391	-0.320531	-0.314523
Isoleucine	-0.294544	-0.106095	-0.101268	-0.0784867	0.378858	0.461609	0.469101	0.407011	0.49619	0.285364	0.167192	0.672758	0.742447	0.830715	0.814168	0.843417	0.876464	0.893255	0.967686	0.987305	1	0.997788	0.982883	0.998332	0.992613	0.995451	0.796899	0.816833	0.835549	0.846762	0.607298	0.571463	0.509482	0.46627	-0.925976	-0.594492	-0.609992	-0.626704	-0.646619	-0.433793	-0.340731	-0.430205	0.238073	-0.083655	-0.171119	-0.162099
Citric acid	-0.265564	-0.0775559	-0.0696673	-0.0463996	0.375489	0.489047	0.501472	0.425287	0.514979	0.316042	0.194997	0.686064	0.769158	0.849987	0.835351	0.850979	0.892836	0.911003	0.974978	0.99237	0.997788	1	0.974018	0.993191	0.986349	0.991014	0.763371	0.792068	0.803041	0.812931	0.569844	0.531254	0.468782	0.416206	-0.947488	-0.625339	-0.654013	-0.663488	-0.683808	-0.487212	-0.382605	-0.469928	0.193155	-0.132521	-0.223852	-0.211694
1-Octadecanol	-0.462803	-0.283812	-0.28069	-0.258571	0.28652	0.292025	0.299753	0.240062	0.334319	0.105587	-0.0139294	0.531087	0.607781	0.714585	0.694092	0.736927	0.773469	0.796383	0.905291	0.941795	0.982883	0.974018	1	0.98943	0.9969	0.995525	0.887509	0.908718	0.913265	0.912281	0.740584	0.708942	0.65603	0.606355	-0.855507	-0.578631	-0.469978	-0.477179	-0.501146	-0.292265	-0.164708	-0.259266	0.409638	0.094779	0.000198918	0.014503
Phosphoric acid	-0.330551	-0.142459	-0.140245	-0.117685	0.380117	0.426234	0.430975	0.3773	0.466697	0.246981	0.130024	0.647558	0.711202	0.804625	0.78748	0.826477	0.854545	0.871496	0.95577	0.978468	0.998332	0.993191	0.98943	1	0.996728	0.99745	0.82712	0.841935	0.862722	0.874322	0.64487	0.61101	0.550236	0.512309	-0.904593	-0.566376	-0.567145	-0.587048	-0.607243	-0.383934	-0.295616	-0.386823	0.28457	-0.0340707	-0.119612	-0.112003
Salicylic acid	-0.401196	-0.216914	-0.214341	-0.192083	0.319653	0.357978	0.364364	0.304482	0.397066	0.174417	0.0542016	0.587175	0.660339	0.759367	0.741393	0.780057	0.814759	0.835825	0.931951	0.962235	0.992613	0.986349	0.9969	0.996728	1	0.998734	0.856519	0.878065	0.886863	0.892751	0.694607	0.661083	0.60476	0.557925	-0.884449	-0.587252	-0.522463	-0.533925	-0.556344	-0.343533	-0.230499	-0.323505	0.347988	0.0298735	-0.0621175	-0.0501911
Sorbitol	-0.382205	-0.198271	-0.193214	-0.170439	0.329762	0.377039	0.386685	0.320518	0.413321	0.195092	0.0745319	0.600312	0.679464	0.776252	0.757981	0.790341	0.828708	0.849543	0.940471	0.969036	0.995451	0.991014	0.995525	0.99745	0.998734	1	0.84191	0.865545	0.873683	0.8773	0.67384	0.63924	0.581821	0.531418	-0.898881	-0.598055	-0.549271	-0.558047	-0.580565	-0.374345	-0.257044	-0.349196	0.32165	0.000416281	-0.0929324	-0.0797102
Tryptophan	-0.737645	-0.600579	-0.613377	-0.597336	0.152691	-0.109058	-0.120622	-0.110976	-0.0278291	-0.290643	-0.38011	0.18211	0.205495	0.347629	0.319054	0.428678	0.428278	0.450738	0.631524	0.694157	0.796899	0.763371	0.887509	0.82712	0.856519	0.84191	1	0.982753	0.99653	0.984456	0.95313	0.943819	0.914185	0.902772	-0.521273	-0.307575	-0.0127911	-0.034071	-0.0582893	0.177446	0.281517	0.187595	0.763587	0.527729	0.456067	0.462613
Methyl oleate	-0.780008	-0.644164	-0.647686	-0.630591	0.0381218	-0.126372	-0.123613	-0.161018	-0.0687457	-0.312117	-0.417604	0.149882	0.221468	0.358005	0.331049	0.405818	0.439487	0.471952	0.646441	0.715854	0.816833	0.792068	0.908718	0.841935	0.878065	0.865545	0.982753	1	0.977275	0.95267	0.951341	0.934385	0.908695	0.857154	-0.577438	-0.458965	-0.0797344	-0.0703101	-0.0993923	0.0828564	0.260717	0.166484	0.750916	0.495652	0.400365	0.422021
Cinnamic acid	-0.686837	-0.540293	-0.552824	-0.536148	0.192095	-0.0340177	-0.0472695	-0.0362089	0.0474736	-0.217842	-0.309446	0.257364	0.275028	0.415363	0.386708	0.4955	0.492288	0.512246	0.684414	0.741591	0.835549	0.803041	0.913265	0.862722	0.886863	0.873683	0.99653	0.977275	1	0.993197	0.92805	0.916788	0.881923	0.874037	-0.572284	-0.33155	-0.0760919	-0.103855	-0.126846	0.120472	0.211565	0.116286	0.713769	0.466642	0.395889	0.39976
Myo-Inositol	-0.618624	-0.463807	-0.481725	-0.46541	0.264105	0.0372969	0.0155048	0.0460326	0.125383	-0.144548	-0.232321	0.328591	0.322422	0.458259	0.431907	0.552354	0.533333	0.548117	0.712224	0.761448	0.846762	0.812931	0.912281	0.874322	0.892751	0.8773	0.984456	0.95267	0.993197	1	0.896374	0.885996	0.846158	0.857085	-0.584305	-0.288401	-0.0997653	-0.144711	-0.164415	0.111762	0.159506	0.0647006	0.668618	0.42367	0.36396	0.359237
Glyceric acid	-0.90033	-0.807674	-0.820118	-0.809126	-0.101008	-0.395749	-0.404513	-0.400486	-0.32339	-0.559985	-0.637928	-0.114845	-0.0780226	0.0675762	0.0383072	0.143518	0.156069	0.187414	0.392068	0.474253	0.607298	0.569844	0.740584	0.64487	0.694607	0.67384	0.95313	0.951341	0.92805	0.896374	1	0.998388	0.992919	0.96336	-0.298237	-0.26937	0.230953	0.236692	0.209435	0.37795	0.539368	0.455267	0.916109	0.738283	0.662778	0.680304
Pyroglutamic acid	-0.902789	-0.81663	-0.831374	-0.821456	-0.103264	-0.426065	-0.438362	-0.421909	-0.348812	-0.585447	-0.656604	-0.144443	-0.119785	0.0269203	-0.00286584	0.110621	0.115283	0.14468	0.35266	0.434901	0.571463	0.531254	0.708942	0.61101	0.661083	0.63924	0.943819	0.934385	0.916788	0.885996	0.998388	1	0.996709	0.976145	-0.250256	-0.220658	0.280259	0.280967	0.254899	0.427768	0.575167	0.493148	0.932373	0.769222	0.70039	0.715039
Aspartic acid	-0.930283	-0.857903	-0.872199	-0.86384	-0.16991	-0.496271	-0.50762	-0.49257	-0.422521	-0.647986	-0.714441	-0.222215	-0.19485	-0.049539	-0.0792037	0.0313038	0.0391271	0.0702379	0.281061	0.367076	0.509482	0.468782	0.65603	0.550236	0.60476	0.581821	0.914185	0.908695	0.881923	0.846158	0.992919	0.996709	1	0.975189	-0.184611	-0.205442	0.341905	0.34969	0.323313	0.475033	0.634973	0.557101	0.956939	0.812681	0.744227	0.761499
Sucrose	-0.849	-0.776832	-0.803159	-0.796806	-0.0398024	-0.459716	-0.489958	-0.417147	-0.360704	-0.601473	-0.647077	-0.176511	-0.210725	-0.0643707	-0.0940711	0.0557233	0.0214256	0.0398226	0.251123	0.326313	0.46627	0.416206	0.606355	0.512309	0.557925	0.531418	0.902772	0.857154	0.874037	0.857085	0.96336	0.976145	0.975189	1	-0.107616	-0.0222012	0.415622	0.385365	0.365949	0.577814	0.642163	0.567338	0.942627	0.828098	0.790525	0.788532
Arabitol	0.0225469	-0.155439	-0.175424	-0.198783	-0.385032	-0.668877	-0.696898	-0.576444	-0.657283	-0.52793	-0.407822	-0.783343	-0.89946	-0.936754	-0.931291	-0.888408	-0.955226	-0.971894	-0.969956	-0.966264	-0.925976	-0.947488	-0.855507	-0.904593	-0.884449	-0.898881	-0.521273	-0.577438	-0.572284	-0.584305	-0.298237	-0.250256	-0.184611	-0.107616	1	0.708193	0.858356	0.848957	0.866042	0.74031	0.626073	0.695595	0.102872	0.421608	0.514743	0.496274
Methyl palmitate	0.280781	0.189794	0.148147	0.134836	0.369547	-0.204065	-0.257807	-0.0446657	-0.124727	-0.0996334	0.0225951	-0.25836	-0.466447	-0.494418	-0.487014	-0.361125	-0.511884	-0.557215	-0.563502	-0.5983	-0.594492	-0.625339	-0.578631	-0.566376	-0.587252	-0.598055	-0.307575	-0.458965	-0.33155	-0.288401	-0.26937	-0.220658	-0.205442	-0.0222012	0.708193	1	0.606653	0.497593	0.52489	0.638947	0.293422	0.339697	-0.0302812	0.207376	0.347772	0.284285
Methyl linolenate	-0.439329	-0.567213	-0.597141	-0.6152	-0.409573	-0.870309	-0.908298	-0.770784	-0.813675	-0.81516	-0.731868	-0.83143	-0.944066	-0.903036	-0.913176	-0.80376	-0.874646	-0.877677	-0.765957	-0.720936	-0.609992	-0.654013	-0.469978	-0.567145	-0.522463	-0.549271	-0.0127911	-0.0797344	-0.0760919	-0.0997653	0.230953	0.280259	0.341905	0.415622	0.858356	0.606653	1	0.983782	0.988064	0.968285	0.916262	0.941352	0.590329	0.821056	0.881399	0.867341
Glycine	-0.505321	-0.64338	-0.663918	-0.681338	-0.53152	-0.938443	-0.960886	-0.866871	-0.902778	-0.883362	-0.810893	-0.915524	-0.980273	-0.943067	-0.952578	-0.874994	-0.913321	-0.90644	-0.795609	-0.74145	-0.626704	-0.663488	-0.477179	-0.587048	-0.533925	-0.558047	-0.034071	-0.0703101	-0.103855	-0.144711	0.236692	0.280967	0.34969	0.385365	0.848957	0.497593	0.983782	1	0.999217	0.920765	0.943372	0.970035	0.605716	0.828825	0.868343	0.869833
Succinic acid	-0.473868	-0.614127	-0.63596	-0.653981	-0.516225	-0.92456	-0.949484	-0.847998	-0.887478	-0.864363	-0.787437	-0.906828	-0.980798	-0.946767	-0.955648	-0.87547	-0.919511	-0.914984	-0.808895	-0.757996	-0.646619	-0.683808	-0.501146	-0.607243	-0.556344	-0.580565	-0.0582893	-0.0993923	-0.126846	-0.164415	0.209435	0.254899	0.323313	0.365949	0.866042	0.52489	0.988064	0.999217	1	0.925049	0.931879	0.960903	0.582458	0.813741	0.858894	0.857492
Colchicine	-0.486621	-0.576068	-0.615715	-0.630442	-0.237817	-0.789996	-0.841154	-0.67042	-0.70345	-0.767966	-0.694321	-0.691461	-0.8349	-0.770012	-0.783838	-0.632518	-0.729134	-0.736637	-0.598663	-0.553352	-0.433793	-0.487212	-0.292265	-0.383934	-0.343533	-0.374345	0.177446	0.0828564	0.120472	0.111762	0.37795	0.427768	0.475033	0.577814	0.74031	0.638947	0.968285	0.920765	0.925049	1	0.899505	0.906286	0.680729	0.867386	0.931955	0.905794
Glutamic acid	-0.758126	-0.849514	-0.867772	-0.878973	-0.540508	-0.962186	-0.979244	-0.912092	-0.914719	-0.969833	-0.93728	-0.853334	-0.880842	-0.800804	-0.819063	-0.728413	-0.74572	-0.726009	-0.5626	-0.485309	-0.340731	-0.382605	-0.164708	-0.295616	-0.230499	-0.257044	0.281517	0.260717	0.211565	0.159506	0.539368	0.575167	0.634973	0.642163	0.626073	0.293422	0.916262	0.943372	0.931879	0.899505	1	0.995282	0.831633	0.961337	0.962492	0.975119
Glucose 6-phosphate	-0.699055	-0.806394	-0.824145	-0.837209	-0.560765	-0.972621	-0.98929	-0.919767	-0.931248	-0.961846	-0.918792	-0.890392	-0.922499	-0.854926	-0.8707	-0.787662	-0.806712	-0.789227	-0.640124	-0.567719	-0.430205	-0.469928	-0.259266	-0.386823	-0.323505	-0.349196	0.187595	0.166484	0.116286	0.0647006	0.455267	0.493148	0.557101	0.567338	0.695595	0.339697	0.941352	0.970035	0.960903	0.906286	0.995282	1	0.773917	0.931199	0.940698	0.952339
Coumaric acid	-0.952301	-0.934511	-0.951776	-0.949836	-0.316109	-0.71736	-0.7317	-0.695238	-0.645994	-0.829174	-0.864439	-0.479835	-0.470367	-0.336133	-0.364136	-0.250183	-0.251567	-0.221949	-0.00903027	0.0815855	0.238073	0.193155	0.409638	0.28457	0.347988	0.32165	0.763587	0.750916	0.713769	0.668618	0.916109	0.932373	0.956939	0.942627	0.102872	-0.0302812	0.590329	0.605716	0.582458	0.680729	0.831633	0.773917	1	0.944988	0.896789	0.91371
Xylitol	-0.855757	-0.896536	-0.919915	-0.926053	-0.412168	-0.866635	-0.891078	-0.813989	-0.796134	-0.922741	-0.91492	-0.685219	-0.720147	-0.609329	-0.63317	-0.512099	-0.538293	-0.517557	-0.322575	-0.239391	-0.083655	-0.132521	0.094779	-0.0340707	0.0298735	0.000416281	0.527729	0.495652	0.466642	0.42367	0.738283	0.769222	0.812681	0.828098	0.421608	0.207376	0.821056	0.828825	0.813741	0.867386	0.961337	0.931199	0.944988	1	0.988127	0.996028
Malic acid	-0.767867	-0.819956	-0.849895	-0.858425	-0.348281	-0.853208	-0.888077	-0.776056	-0.772227	-0.890694	-0.863432	-0.685208	-0.75856	-0.655868	-0.677977	-0.539494	-0.591235	-0.579405	-0.394041	-0.320531	-0.171119	-0.223852	0.000198918	-0.119612	-0.0621175	-0.0929324	0.456067	0.400365	0.395889	0.36396	0.662778	0.70039	0.744227	0.790525	0.514743	0.347772	0.881399	0.868343	0.858894	0.931955	0.962492	0.940698	0.896789	0.988127	1	0.9961
Asparagine	-0.810022	-0.864088	-0.889396	-0.897269	-0.40477	-0.883256	-0.910567	-0.820351	-0.811453	-0.924177	-0.904142	-0.718099	-0.76727	-0.664048	-0.686438	-0.562285	-0.597716	-0.580698	-0.393319	-0.314523	-0.162099	-0.211694	0.014503	-0.112003	-0.0501911	-0.0797102	0.462613	0.422021	0.39976	0.359237	0.680304	0.715039	0.761499	0.788532	0.496274	0.284285	0.867341	0.869833	0.857492	0.905794	0.975119	0.952339	0.91371	0.996028	0.9961	1

## Sheet: pca loadings
	PC1	PC2	PC3	PC4	PC5	PC6
Alanine	0.11721	-0.059874	-0.12406	-0.12096	-0.23067	-0.27733
Valine	0.21874	-0.10851	-0.099101	0.061231	-0.1689	-0.44396
Benzoic acid	0.11142	-0.09667	-0.12045	-0.10373	-0.19563	0.19062
Oxamic acid 2	0.24823	0.069994	-0.089386	-0.090995	0.64434	0.014303
Phosphoric acid	0.094104	0.1542	-0.074442	-0.021556	-0.039149	0.0084078
Leucine	0.080674	0.02964	-0.14003	-0.059442	0.034951	-0.088692
Isoleucine	0.11851	0.17765	-0.05495	-0.069637	0.14505	-0.038303
Glycine	-0.27109	0.044229	-0.2256	-0.021938	-0.090309	0.22127
Succinic acid	-0.21025	0.024157	-0.20811	-0.059284	-0.06039	0.071903
Glyceric acid	-0.013275	0.16974	-0.10065	-0.028404	-0.10423	-0.011619
Serine	0.19877	0.084458	-0.087709	-0.033257	0.029008	0.1284
Threonine	0.070208	-0.004472	-0.13094	-0.16524	0.034623	-0.019898
Glutaric acid	0.080137	-0.16125	-0.17724	-0.095895	-0.21739	0.0017577
Malic acid	-0.058037	0.061096	-0.15284	-0.050691	-0.025044	0.041176
Salicylic acid	0.11278	0.21354	-0.059484	-0.060378	-0.30779	0.28522
Aspartic acid	-0.025756	0.1626	-0.10359	-0.062807	-0.060859	-0.054717
Pyroglutamic acid	-0.01546	0.14453	-0.10934	-0.029543	-0.023745	-0.37976
GABA	0.29453	0.017858	-0.021619	0.061666	-0.17513	0.14747
Cinnamic acid	0.016387	0.10027	-0.1143	-0.012576	0.22023	0.18674
Threonic acid	0.24179	0.057041	-0.075392	-0.025817	0.028676	-0.15074
Glutamic acid	-0.24264	0.17757	-0.16041	-0.074991	0.039448	-0.008361
Asparagine	-0.077709	0.085148	-0.14894	-0.041179	-0.015604	-0.0019835
Xylitol	-0.08722	0.11361	-0.15281	-0.093741	-0.055043	-0.030559
Arabitol	-0.22654	-0.17074	-0.28713	-0.09416	0.188	0.030657
Gentisic acid	0.13332	0.11689	-0.066796	-0.017204	0.01241	-0.14807
Citric acid	0.19782	0.27387	-0.0021071	0.0049863	-0.015326	0.26685
Fructose	0.10165	-0.31579	-0.24148	-0.10604	0.039125	-0.010375
Galactose	0.10121	-0.11547	-0.1741	-0.094663	0.050244	-0.018137
Glucose	0.13864	-0.27388	-0.21508	-0.097465	0.038292	0.13031
Sorbitol	0.12719	0.22876	-0.039397	0.032743	0.13046	-0.060315
Coumaric acid	-0.067754	0.17543	-0.12431	-0.021935	-0.06305	-0.03078
Myo-Inositol	0.016137	0.078717	-0.12392	-0.051705	-0.021993	-0.080704
trans-Caffeic acid	0.17868	0.19381	-0.050329	-0.044825	0.014177	-0.14995
1-Methyl-beta-D-galactopyranoside	0.1528	-0.28758	-0.22411	-0.025281	0.070242	0.15854
Tryptophan	0.013361	0.11902	-0.12503	0.055016	0.15203	0.065304
Glucose 6-phosphate	-0.331	0.18447	-0.1778	-0.065651	0.00026178	-0.12655
Sucrose	-0.014148	0.078339	-0.13293	-0.041777	-0.01281	0.19267
Maltose	0.067121	-0.040447	-0.15962	-0.07307	-0.0010832	-0.019477
Colchicine	-0.052485	0.020453	-0.19603	-0.016782	-0.090522	-0.15452
Methyl palmitate	-0.023768	-0.033738	-0.24226	0.43985	0.0084539	-0.11243
1-Hexadecanol	0.25511	0.12485	-0.027053	-0.014507	-0.25403	0.12473
Methyl linoleate	0.038027	-0.010948	-0.26324	0.78383	0.0051431	0.071399
Methyl linolenate	-0.085771	0.010957	-0.17676	-0.070511	-0.0061617	-0.0068441
Methyl oleate	0.028267	0.23432	-0.056373	0.035085	-0.068969	0.066447
Methyl stearate	0.073746	-0.031604	-0.14902	-0.066974	-0.0080171	0.049229
1-Octadecanol	0.094998	0.20732	-0.048735	0.018333	0.1256	-0.078987

## Sheet: pca score
	PC1	PC2	PC3	PC4	PC5	PC6
Cb_1	-0.98597	0.15812	-0.05559	-0.0069299	0.028458	2.8623e-16
Cb_2	-1.0763	0.034648	0.25268	0.034247	-0.0094571	2.9317e-16
Cb_3	-0.94024	0.21067	-0.20908	-0.027269	-0.019034	2.7539e-16
Ca_1	0.5931	-1.4306	-0.024082	-0.00082525	9.2858e-05	-6.245e-17
Ca_2	1.1708	0.47855	0.14501	-0.057787	-4.8396e-05	7.9797e-17
Ca_3	1.2386	0.54858	-0.10895	0.058565	-1.159e-05	6.245e-17

## Sheet: plsda loadings
	Comp 1	Comp 2	Comp 3	Comp 4	Comp 5
Alanine	0.12076	0.043441	-0.12656	0.11175	-0.25764
Valine	0.22519	0.07823	-0.10384	-0.090353	-0.10031
Benzoic acid	0.11705	0.080732	-0.12482	0.096172	-0.21918
Oxamic acid 2	0.24459	-0.10279	-0.08504	0.18322	0.46669
Phosphoric acid	0.085468	-0.16575	-0.066351	0.020426	-0.044339
Leucine	0.079087	-0.040547	-0.13813	0.073317	-0.0068472
Isoleucine	0.10858	-0.19222	-0.045623	0.097938	0.076066
Glycine	-0.274	-0.0083529	-0.22384	0.015463	-0.085901
Succinic acid	-0.21193	0.003498	-0.2072	0.061934	-0.08376
Glyceric acid	-0.022942	-0.16692	-0.092041	0.020547	-0.10094
Serine	0.19423	-0.11054	-0.082807	0.042216	0.0038018
Threonine	0.070545	-0.00528	-0.13077	0.19487	-0.069507
Glutaric acid	0.089388	0.14882	-0.18487	0.084826	-0.23214
Malic acid	-0.0616	-0.053297	-0.14973	0.056048	-0.05014
Salicylic acid	0.1008	-0.22708	-0.04838	0.032402	-0.28418
Aspartic acid	-0.035035	-0.15818	-0.095362	0.065374	-0.086203
Pyroglutamic acid	-0.0237	-0.14164	-0.10199	0.031661	-0.036613
GABA	0.29392	-0.057048	-0.019906	-0.09202	-0.10507
Cinnamic acid	0.010704	-0.10198	-0.10908	0.041769	0.17043
Threonic acid	0.23888	-0.08904	-0.071763	0.033557	0.0079235
Glutamic acid	-0.25307	-0.14427	-0.15195	0.091845	-0.012388
Asparagine	-0.082665	-0.074529	-0.14469	0.046237	-0.036906
Xylitol	-0.093805	-0.10151	-0.14714	0.1019	-0.099755
Arabitol	-0.21718	0.19883	-0.29593	0.13257	0.096261
Gentisic acid	0.12686	-0.13394	-0.060477	0.021635	-0.00013264
Citric acid	0.18253	-0.29812	0.012175	-0.0075837	-0.0094365
Fructose	0.1197	0.29911	-0.25671	0.12794	-0.030973
Galactose	0.10789	0.1006	-0.17937	0.11585	-0.015273
Glucose	0.15437	0.25267	-0.22814	0.11784	-0.026583
Sorbitol	0.11437	-0.24404	-0.027529	-0.021618	0.12466
Coumaric acid	-0.077821	-0.16537	-0.11554	0.018228	-0.063871
Myo-Inositol	0.011677	-0.080592	-0.11976	0.057431	-0.04827
trans-Caffeic acid	0.16791	-0.21626	-0.040041	0.053517	-0.014993
1-Methyl-beta-D-galactopyranoside	0.16932	0.26436	-0.23782	0.038772	0.041788
Tryptophan	0.0066079	-0.12021	-0.11888	-0.044156	0.1552
Glucose 6-phosphate	-0.34195	-0.13938	-0.16922	0.076447	-0.038529
Sucrose	-0.018629	-0.076203	-0.12887	0.047179	-0.035
Maltose	0.069495	0.030747	-0.16124	0.08472	-0.043988
Colchicine	-0.053736	-0.01383	-0.19491	0.0093526	-0.083028
Methyl palmitate	-0.021907	0.035985	-0.24383	-0.50337	0.26619
1-Hexadecanol	0.24836	-0.15796	-0.020057	-0.013986	-0.21371
Methyl linoleate	0.038676	0.0050757	-0.26356	-0.89913	0.46637
Methyl linolenate	-0.086526	8.3561e-05	-0.1762	0.081252	-0.046582
Methyl oleate	0.014992	-0.23642	-0.044482	-0.048406	-0.035015
Methyl stearate	0.075627	0.021119	-0.1502	0.076814	-0.045991
1-Octadecanol	0.083348	-0.2185	-0.038015	-0.0055909	0.11224

## Sheet: plsda score
	Comp 1	Comp 2	Comp 3	Comp 4	Comp 5
Cb_1	-0.99846	-0.105	-0.055167	0.022392	0.031878
Cb_2	-1.0703	0.039125	0.25282	-0.033292	-0.0067192
Cb_3	-0.96074	-0.16788	-0.20873	0.010844	-0.025191
Ca_1	0.77823	1.3959	-0.027983	0.00072671	6.6412e-06
Ca_2	1.0972	-0.5377	0.1468	0.046608	-0.0070632
Ca_3	1.154	-0.62439	-0.10774	-0.047279	0.0070886

## Sheet: plsda vip
	Comp. 1	Comp. 2	Comp. 3	Comp. 4	Comp. 5
Glucose 6-phosphate	2.3963	2.3828	2.3823	2.3823	2.3823
GABA	1.9631	1.9502	1.9496	1.9496	1.9496
Glycine	1.8683	1.8555	1.8553	1.8553	1.8553
Glutamic acid	1.7957	1.7874	1.7871	1.7871	1.7871
Oxamic acid 2	1.603	1.5943	1.5939	1.5939	1.5939
1-Hexadecanol	1.6013	1.5953	1.5949	1.5949	1.5949
Threonic acid	1.5718	1.5627	1.5623	1.5623	1.5623
Valine	1.5657	1.556	1.5557	1.5557	1.5557
Succinic acid	1.4407	1.4308	1.4308	1.4308	1.4308
Arabitol	1.3763	1.3747	1.3751	1.3751	1.3751
1-Methyl-beta-D-galactopyranoside	1.2808	1.2878	1.288	1.288	1.288
Serine	1.2575	1.2521	1.2518	1.2518	1.2518
Glucose	1.1736	1.1812	1.1814	1.1814	1.1814
Citric acid	1.0823	1.1004	1.1001	1.1001	1.1001
trans-Caffeic acid	1.0247	1.0322	1.032	1.032	1.032
Fructose	0.96204	0.98216	0.98275	0.98275	0.98275
Alanine	0.83863	0.83341	0.83343	0.83343	0.83343
Benzoic acid	0.83304	0.82945	0.82946	0.82946	0.82946
Gentisic acid	0.7888	0.79086	0.7907	0.7907	0.7907
Galactose	0.77999	0.77808	0.77839	0.77839	0.77839
Xylitol	0.69299	0.69359	0.6938	0.6938	0.6938
Glutaric acid	0.67955	0.68396	0.68442	0.68442	0.68442
Sorbitol	0.6473	0.67164	0.67146	0.67146	0.67146
Isoleucine	0.63471	0.64891	0.64877	0.64877	0.64877
Coumaric acid	0.61722	0.62777	0.62787	0.62787	0.62787
Asparagine	0.60325	0.60258	0.60286	0.60286	0.60286
Methyl linolenate	0.59117	0.58716	0.58768	0.58768	0.58768
Salicylic acid	0.56362	0.58856	0.58845	0.58845	0.58845
Methyl stearate	0.52026	0.51682	0.51724	0.51724	0.51724
Leucine	0.51176	0.50962	0.50996	0.50996	0.50996
Phosphoric acid	0.49128	0.50595	0.50592	0.50592	0.50592
Maltose	0.48344	0.48047	0.48104	0.48104	0.48104
Threonine	0.47247	0.46932	0.46966	0.46966	0.46966
1-Octadecanol	0.45001	0.47983	0.47973	0.47973	0.47973
Malic acid	0.4494	0.44888	0.4494	0.4494	0.4494
Colchicine	0.37654	0.3744	0.37562	0.37562	0.37562
Aspartic acid	0.32276	0.34552	0.34577	0.34577	0.34577
Methyl linoleate	0.25835	0.25665	0.26017	0.26018	0.26019
Glyceric acid	0.24524	0.27886	0.27918	0.27918	0.27918
Pyroglutamic acid	0.2374	0.26281	0.26325	0.26325	0.26325
Sucrose	0.16942	0.18047	0.18161	0.18161	0.18161
Methyl palmitate	0.13584	0.13628	0.1419	0.1419	0.14191
Myo-Inositol	0.034054	0.07629	0.078676	0.078676	0.078677
Methyl oleate	0.023157	0.1905	0.19058	0.19058	0.19058
Tryptophan	0.021038	0.10192	0.10368	0.10368	0.10368
Cinnamic acid	0.016542	0.086491	0.08822	0.088222	0.088225

[truncated: 3 more sheets: p_val_corr. table , T_test, Volcano]
